# Supplementary material for: Analysis of Neurosensory Changes in Orthognathic Surgery Using Saw or Piezoelectric Devices: A Scoping Review
Source: J Clin Med. 2025 May 12;14(10):3371. doi: 10.3390/jcm14103371 (PMC12112426; doi:10.3390/jcm14103371)
Supplement: Supplementary file 1 [file jcm-14-03371-s001.zip]

Archive with 1 entries (1 files):
- jcm-3583116-supplementary.pdf
